# Supplementary material for: Odorant Receptors Mediating Avoidance of Toxic Mustard Oils in Drosophila melanogaster Are Expanded in Herbivorous Relatives
Source: Mol Biol Evol. 2025 Jul 4;42(9):msaf164. doi: 10.1093/molbev/msaf164 (PMC12448936; doi:10.1093/molbev/msaf164)
Supplement: msaf164_Supplementary_Data [file msaf164_supplementary_data.zip]

Archive with 13 entries (13 files):
- Or42a_Supplement_Fig_final250716.pdf
- Supplementary file 1.xlsx
- Supplementary file 10.xlsx
- Supplementary file 11.txt
- Supplementary file 12.txt
- Supplementary file 2.xlsx
- Supplementary file 3.xlsx
- Supplementary file 4.xlsx
- Supplementary file 5.xlsx
- Supplementary file 6.xlsx
- Supplementary file 7.xlsx
- Supplementary file 8.xlsx
- Supplementary file 9.xlsx
